# Supplementary material for: Reduced C9orf72 function leads to defective synaptic vesicle release and neuromuscular dysfunction in zebrafish
Source: Commun Biol. 2021 Jun 25;4:792. doi: 10.1038/s42003-021-02302-y (PMC8233344; doi:10.1038/s42003-021-02302-y)
Supplement: Supplementary file 6 — Supplementary Data 1 [file 42003_2021_2302_MOESM6_ESM.xlsx]

## Sheet: Fig.1
Fig. 1
Fig. 1c
Control	C9-miR
1	0.31
1	0.29
1	0.12
1	0.4
Fig. 1e
Control	C9-miR
1	0.59
1	0.56
1	0.75
Fig. 1g
Days elapsed	Control	C9-miR
11		1
11		1
12		1
14		1
14		1
14		1
14		1
14	1
14	1
15	1
14		1
15	0
15	0
15		1
15		1
15	0
14	0
15	0
15	0
15	0
15		1
15		1
15		1
15		1
15		1
15		1
15		1
15		0
15		0
15		0
15	0
15	0
15	0
15	0
15	0
15	0
15	0
15	0
15	0
15	0
13		1
13	1
14		1
14		1
14		1
14		1
14	1
15		1
15		1
15		1
15		1
15		1
15		1
15		1
15		1
15		1
15		1
15		1
13		1
14		1
14		1
15		1
15		1
15		1
15		1
15		1
15		1
16		1
14		1
14		1
14		1
15		1
15		1
15		1
15		1
16		1
16		1
17		0
15	1
15	1
16	1
17	0
1	0
17	0
17	0
17	0
17	0
17	0
14	1
15	1
15	1
17	0
17	0
17	0
17	0
17	0
17	0
17	0

## Sheet: Fig. 2
Fig. 2
Fig. 2b
Control	6430.86	6325.04	9140.56	13330.3	7021.53	6257.21	6947.39	7798.49	7366.16	7251.27	12854.2	4591.78	9197.72	6839.02	8732.49	9194	5882.67	5440.08	4250.87	9745.67	10654.7	4142.23	4488.89	4291.09	7607.36	4432.16	5052.07	4601.63	5298.56	6207.79	6244.02	9811.71	9239.27	6668.25	6331.91	4465.84	6512.98	8470.59	1804.18	2773.66	4986.08	1933.47	3828.23	7561.89	4388.38	4919.64	4415.14	1717.65	3669.38
C9-miR	6702.42	3773.65	2052.83	8633.72	5499.02	4945.9	2903.89	8160.16	6857.23	6266.84	3855.62	3923.56	5725.4	3440.2	3324.21	4206.39	4942.84	6148.92	1696.56	2474.55	1844.75	733.44	1011.8	1132	2820.41	2173.38	3599.94	2863.32	1564.82	783.809	1306.78	2028.63	2487.33	1324.7	1034.6	1682.71	946.966	2932.88	1645.05	1772.29	1906.5	405.808	1301.24	2923.29	599.67	2292.25	1691.51	899.146	1921.19
C9-rescue	10446.4	12563.7	8648.33	8667.48	8729.25	6034.45	9181.67	8730.13	8971.67	11399.7	8027.02	10001.2	6505.49	10264.5	4979.67	5976.06	6813.41	7095.53	8452.26	5322.17	7530.76	6906.35	11447.9	5528.02	6408.12	5728.73	6544.36	4984.26	8365.9	4293.18	6549.39	5411.22	8327.8	4279.76	8007.51	6553.9	6092.84	4677.97	5896.37	4883.36	4414.75	4594.05	5577.1	3405.65	9970.15	2669.64	5899.52	6898.33	8104.79
Fig. 2d
Control	126	121	126	130	140	132	139	111	173	180
C9-miR	85	84	114	88	102	84	125	93	81	76
C9-rescue	147	143	114	89	91	122	104	128
[truncated: 16 more columns]

## Sheet: Fig. 3
Fig. 3
Fig. 3b
Control	2.77922	2.65399	2.12169	2.37	2.875	2.51282
C9-miR	0.876812	1.13386	1.93667	0.953191	0.975	1.41935
Fig. 3c
Control	216.477	236.7	214.899	287.115	198.858	267.734	312.893
C9-miR	120.72	128.188	140.244	261.182	185.778	139.975	91.9982
Fig. 3d
Control	0.166069	0.196953	0.178015	0.158713	0.210284	0.161457	0.221544
C9-miR	0.170877	0.208689	0.165691	0.165373	0.180024	0.167758	0.165396
Fig. 3e
Control	0.458191	0.400091	0.389787	0.393686	0.52838	0.422524	0.5073
C9-miR	0.33732	0.452535	0.300794	0.363327	0.670765	0.445699	0.4555

## Sheet: Fig. 4
Fig. 4
Fig. 4c
Control	4.48211	7.32818	5.52407	6.06523	5.27481
C9-miR	2.25097	2.02703	1.36237	1.32424	1.49085	2.62732	1.73058
C9-rescue	6.2005	3.42044	5.05949	2.41197	6.42217

## Sheet: Fig. 5
Fig. 5
Fig. 5b
Control	73.8584	71.8086	74.6235	76.8905	80.6765
C9-miR	20.1055	47.5072	20.9605	38.6907	31.2974
Fig. 5d
Control	14	19	16	15	15	14
C9-miR	5	5	10	8	11	10	4
Fig. 5f
Control	90.0033	100	98.3077	95.0017
C9-miR	71.3092	82.312	74.3153	76.8106
Fig. 5h
Control	119.08	99.07	90.43	128.6	125.54	131.61	108.72	120.44	117.48	95.71
C9-miR	65.73	63.57	71.18	85	54.92	47	61.33	56.6	78.01	70

## Sheet: Fig. 6
Fig. 6
Fig. 6c
Control	64.4612	84.4982	100
C9-miR	32.7504	26.2868	53.0623

## Sheet: Fig. 7
Fig. 7	Log2 (fold-change)	(-log10 (p-value))
Fig. 7a	-4.12801	1.68384					Fig. 7b
	-3.70516	1.02466						sv2a	cast	hmgcs1	alpl	mthfd2	l2hgdh	itga2.2	crk	c5	oxct1b	dmxl2	tubb6	mylz3	myl1	apoa4b.1	cox7a2l	eno3	ppp2cb	si:dkey-9l20.3	cst14b.1	hmgn7	dars1	pon3.1	pvalb8
	-3.65464	1.38088						-4.12801	-3.65464	-3.12801	-2.86354	-2.7372	-2.40429	-2.39119	-2.24691	-2.07759	-2.05437	-1.81082	-1.79157	1.82421	1.99386	2.25406	2.28305	2.44074	2.50042	2.53803	2.66277	2.98697	3.18298	3.23914	3.70987
	-3.40488	1.00342
	-3.12802	1.53005
	-3.07959	1.1654
	-2.86354	1.43947
	-2.7372	1.64389
	-2.60499	0.836094
	-2.57753	1.09363
	-2.51723	0.6655
	-2.48263	1.10036
	-2.40429	1.34493
	-2.39119	1.41607
	-2.35772	0.791948
	-2.31316	1.0065
	-2.31128	0.919675
	-2.29447	1.27991
	-2.26557	1.28886
	-2.26345	1.22296
	-2.25297	1.06203
	-2.24691	1.33436
	-2.22711	0.740149
	-2.22205	0.846329
	-2.211	1.29566
	-2.19022	0.811533
	-2.17148	0.803891
	-2.15349	0.830742
	-2.14385	1.08309
	-2.11528	1.25015
	-2.07759	1.46538
	-2.07387	1.25654
	-2.05437	1.34466
	-2.04732	1.25895
	-2.01386	0.974951
	-2.01001	1.18237
	-1.99414	0.821844
	-1.99356	0.772594
	-1.96594	1.01975
	-1.95727	0.614491
	-1.94903	1.23062
	-1.94656	0.782101
	-1.94656	0.782101
	-1.93409	1.29845
	-1.93179	1.20798
	-1.91531	1.23222
	-1.88705	0.940977
	-1.85968	1.04833
	-1.8543	0.895459
	-1.83272	1.17544
	-1.8184	1.15228
	-1.81082	1.30266
	-1.80347	0.899605
	-1.80015	0.844871
	-1.79387	0.915462
	-1.79157	1.3275
	-1.7915	1.22648
	-1.78328	0.900371
	-1.77401	1.07312
	-1.74313	0.920331
	-1.71728	1.14368
	-1.71437	0.790085
	-1.71347	0.843334
	-1.71213	1.1354
	-1.67047	1.0239
	-1.65013	0.932658
	-1.61336	1.01519
	-1.59389	0.701345
	-1.58737	0.938002
	-1.57352	1.12412
	-1.5665	0.968413
	-1.5632	0.718431
	-1.55023	0.564787
	-1.55023	0.564787
	-1.54866	1.18025
	-1.53115	1.19206
	-1.52312	0.840444
	-1.52091	0.707746
	-1.52091	0.707746
	-1.51529	0.704421
	-1.49649	0.819783
	-1.49394	0.829082
	-1.48352	0.806495
	-1.47178	0.661726
	-1.47153	0.693697
	-1.4604	0.829607
	-1.46021	0.672171
	-1.45974	0.850794
	-1.45928	1.05072
	-1.45528	0.994183
	-1.44232	0.78883
	-1.44055	0.685716
	-1.44052	0.649615
	-1.43385	0.828052
	-1.41625	0.875411
	-1.41229	0.793193
	-1.41147	0.827229
	-1.39944	1.09127
	-1.39858	0.814181
	-1.38828	0.541804
	-1.38529	0.670148
	-1.38529	0.670148
	-1.37231	0.53944
	-1.36314	0.875057
	-1.36129	0.826841
	-1.36129	0.826841
	-1.34016	0.858737
	-1.33758	0.638389
	-1.3151	0.832101
	-1.31358	0.955401
	-1.30474	1.01334
	-1.302	0.973873
	-1.29362	0.644149
	-1.27927	1.03455
	-1.27592	0.792356
	-1.27523	0.973216
	-1.26583	0.932225
	-1.26562	0.926643
	-1.2584	0.923867
	-1.23341	1.01916
	-1.22988	0.778157
	-1.22646	0.943157
	-1.21595	0.75857
	-1.21065	0.868263
	-1.20569	0.923405
	-1.20295	0.93474
	-1.18567	0.727162
	-1.18421	0.696278
	-1.18128	0.695583
	-1.17873	0.928816
	-1.16852	0.895114
	-1.16753	1.03482
	-1.16429	0.772994
	-1.16214	0.714067
	-1.16151	0.745173
	-1.1596	0.829298
	-1.1561	0.743259
	-1.13777	0.895279
	-1.13275	1.0016
	-1.13269	0.656897
	-1.13028	0.634722
	-1.12887	0.726243
	-1.12802	0.903923
	-1.12521	0.925326
	-1.11861	0.959375
	-1.11801	0.9191
	-1.11571	0.57481
	-1.10214	0.90975
	-1.10212	0.827399
	-1.10212	0.827399
	-1.09852	0.603449
	-1.09724	0.868816
	-1.08653	0.707861
	-1.06804	0.900854
	-1.06652	0.786118
	-1.06167	0.735832
	-1.06167	0.735832
	-1.06133	0.922201
	-1.06028	0.70174
	-1.05297	0.599971
	-1.05262	0.778088
	-1.04594	0.774557
	-1.04594	0.774557
	-1.03684	0.873688
	-1.03186	0.915358
	-1.02909	0.785364
	-1.02811	0.779208
	-1.0227	0.621813
	-1.02199	0.679848
	-1.02152	0.832133
	-1.01068	0.66198
	-1.0083	0.550087
	-1.00101	0.802472
	-1.00049	0.69881
	-0.997864	0.843554
	-0.994816	0.605517
	-0.994139	0.557272
	-0.994139	0.557272
	-0.994139	0.557272
	-0.993543	0.540289
	-0.991507	0.57206
	-0.990785	0.730393
	-0.988121	0.900079
	-0.973761	0.821391
	-0.971308	0.686348
	-0.971308	0.686348
	-0.970344	0.759363
	-0.964076	0.818481
	-0.963794	0.585742
	-0.962285	0.5296
	-0.951843	0.545113
	-0.948984	0.727654
	-0.94808	0.840633
	-0.939223	0.759555
	-0.938708	0.77785
	-0.937572	0.56767
	-0.936132	0.826612
	-0.932309	0.46803
	-0.932309	0.46803
	-0.932268	0.468023
	-0.93146	0.866282
	-0.927367	0.570319
	-0.926118	0.875444
	-0.92087	0.635892
	-0.919618	0.727541
	-0.918141	0.625179
	-0.908805	0.789287
	-0.906121	0.767707
	-0.903054	0.655899
	-0.901794	0.736475
	-0.900766	0.839643
	-0.899853	0.685009
	-0.898292	0.502643
	-0.898292	0.502643
	-0.896659	0.741804
	-0.895427	0.694838
	-0.893288	0.787604
	-0.893288	0.787604
	-0.886349	0.727399
	-0.88612	0.613011
	-0.880918	0.810992
	-0.879105	0.615162
	-0.877307	0.725322
	-0.87634	0.783773
	-0.873476	0.619582
	-0.871488	0.52151
	-0.870342	0.811447
	-0.868108	0.644538
	-0.867257	0.770771
	-0.859065	0.535339
	-0.858051	0.670948
	-0.851457	0.712746
	-0.849693	0.595461
	-0.844393	0.739602
	-0.843658	0.804629
	-0.842122	0.623508
	-0.841731	0.817812
	-0.841242	0.817378
	-0.834329	0.709419
	-0.831268	0.792295
	-0.828196	0.782872
	-0.827859	0.490815
	-0.821209	0.506985
	-0.81743	0.585271
	-0.815581	0.504731
	-0.815581	0.504731
	-0.815581	0.504731
	-0.813572	0.739478
	-0.812063	0.529437
	-0.811559	0.664908
	-0.808551	0.725599
	-0.803299	0.521964
	-0.803299	0.521964
	-0.803299	0.521964
	-0.795844	0.64183
	-0.793825	0.730047
	-0.792443	0.779794
	-0.792379	0.626083
	-0.790646	0.744603
	-0.789095	0.744183
	-0.788902	0.732532
	-0.783535	0.519239
	-0.782611	0.755763
	-0.77791	0.571699
	-0.77791	0.571699
	-0.777164	0.755908
	-0.776223	0.739487
	-0.772779	0.734875
	-0.771909	0.504395
	-0.771834	0.49251
	-0.768932	0.652499
	-0.766344	0.571259
	-0.76281	0.723302
	-0.762376	0.630961
	-0.758556	0.707546
	-0.751994	0.582441
	-0.75102	0.717589
	-0.75091	0.667568
	-0.749922	0.670367
	-0.746378	0.680785
	-0.741744	0.58529
	-0.741634	0.565176
	-0.740854	0.483804
	-0.740854	0.483804
	-0.732615	0.505485
	-0.726761	0.711784
	-0.725452	0.565811
	-0.722695	0.723104
	-0.722395	0.622829
	-0.718612	0.689061
	-0.715966	0.702956
	-0.712821	0.685076
	-0.711652	0.657963
	-0.709611	0.692137
	-0.708681	0.652358
	-0.70868	0.656834
	-0.708398	0.684914
	-0.705552	0.607131
	-0.705482	0.564932
	-0.705401	0.614973
	-0.704086	0.495521
	-0.703794	0.50399
	-0.702814	0.629162
	-0.701742	0.645953
	-0.698498	0.708215
	-0.698498	0.708215
	-0.698415	0.685194
	-0.698182	0.608564
	-0.69119	0.699978
	-0.689018	0.486403
	-0.688621	0.533907
	-0.68836	0.696806
	-0.686701	0.57479
	-0.685861	0.609981
	-0.679965	0.607253
	-0.676301	0.552591
	-0.671565	0.680599
	-0.670758	0.684983
	-0.669756	0.616435
	-0.66744	0.637896
	-0.665043	0.58586
	-0.664168	0.65189
	-0.66386	0.650414
	-0.663735	0.683971
	-0.662205	0.485795
	-0.661372	0.665523
	-0.659435	0.613359
	-0.657683	0.672664
	-0.656596	0.599586
	-0.655741	0.645429
	-0.651144	0.664835
	-0.648917	0.560783
	-0.648565	0.615809
	-0.646096	0.668309
	-0.64606	0.617304
	-0.645708	0.649079
	-0.644028	0.63367
	-0.641021	0.657505
	-0.6359	0.613866
	-0.634328	0.636036
	-0.63268	0.627756
	-0.631982	0.414107
	-0.631982	0.414107
	-0.631982	0.414107
	-0.631982	0.414107
	-0.630953	0.537923
	-0.630417	0.633565
	-0.623048	0.487015
	-0.621947	0.649326
	-0.620978	0.666428
	-0.62043	0.513635
	-0.618955	0.608496
	-0.618897	0.609131
	-0.618149	0.607295
	-0.617047	0.603313
	-0.612189	0.624005
	-0.609085	0.870626
	-0.608497	0.552796
	-0.606314	0.492055
	-0.603097	0.653923
	-0.597255	0.628746
	-0.594895	0.933237
	-0.594196	0.529091
	-0.590942	0.580045
	-0.587611	0.591034
	-0.587333	0.566283
	-0.582905	0.623185
	-0.582847	0.615636
	-0.58271	0.558257
	-0.580827	0.626972
	-0.579113	0.610441
	-0.578804	0.529834
	-0.578442	0.618676
	-0.576307	0.595796
	-0.57385	0.617274
	-0.570318	0.602939
	-0.570295	0.620125
	-0.56806	0.583423
	-0.568038	0.55301
	-0.567964	0.514381
	-0.564994	0.632821
	-0.562226	0.628007
	-0.561902	0.562857
	-0.561891	0.579258
	-0.560246	0.874094
	-0.560057	0.774881
	-0.559805	0.626332
	-0.559461	0.614066
	-0.558124	0.603814
	-0.557572	0.478551
	-0.557398	0.566618
	-0.556652	0.61282
	-0.554949	0.485125
	-0.551552	0.608253
	-0.550225	0.399095
	-0.550225	0.399095
	-0.550225	0.399095
	-0.550225	0.399095
	-0.550225	0.399095
	-0.550225	0.399095
	-0.550225	0.399095
	-0.55004	0.605156
	-0.548697	0.488251
	-0.547004	0.564602
	-0.546645	0.424379
	-0.543483	0.446249
	-0.542611	0.610539
	-0.539928	0.595039
	-0.537079	0.616553
	-0.535616	0.445539
	-0.535571	0.578544
	-0.535505	0.511235
	-0.535148	0.454345
	-0.535048	0.592439
	-0.534455	0.445813
	-0.532971	0.530307
	-0.531633	0.512106
	-0.527262	0.594627
	-0.523123	0.441227
	-0.522594	0.584798
	-0.520952	0.537492
	-0.520702	0.567215
	-0.519837	0.520136
	-0.518978	0.557363
	-0.517916	0.544075
	-0.516647	0.501357
	-0.514668	0.572048
	-0.50958	0.585671
	-0.509204	0.552038
	-0.507994	0.482338
	-0.507466	0.565787
	-0.507147	0.462271
	-0.505049	0.594201
	-0.504356	0.560674
	-0.502266	0.583034
	-0.499276	0.579421
	-0.497964	0.555044
	-0.497209	0.524049
	-0.497137	0.491551
	-0.495758	0.531076
	-0.493517	0.569822
	-0.492843	0.572018
	-0.492519	0.513434
	-0.49098	0.388199
	-0.49098	0.388199
	-0.49098	0.388199
	-0.490061	0.57907
	-0.486515	0.567432
	-0.486113	0.518122
	-0.485288	0.567819
	-0.477908	0.416126
	-0.474719	0.563461
	-0.473491	0.541427
	-0.471888	0.559984
	-0.470825	0.561341
	-0.469998	0.434151
	-0.467897	0.466836
	-0.466521	0.533005
	-0.464391	0.487942
	-0.464391	0.487942
	-0.46388	0.538297
	-0.46111	0.558204
	-0.458482	0.476255
	-0.4578	0.523541
	-0.456504	0.523301
	-0.455132	0.519753
	-0.454125	0.455246
	-0.454066	0.381417
	-0.454066	0.381417
	-0.454066	0.381417
	-0.454066	0.381417
	-0.454066	0.381417
	-0.454065	0.553133
	-0.452715	0.439761
	-0.452619	0.436751
	-0.452558	0.434993
	-0.451834	0.549961
	-0.450601	0.557594
	-0.447573	0.539585
	-0.447356	0.551573
	-0.447178	0.547789
	-0.44629	0.552833
	-0.446269	0.549214
	-0.445923	0.550644
	-0.445625	0.511282
	-0.445128	0.543412
	-0.443041	0.537223
	-0.442851	0.541732
	-0.442796	0.54808
	-0.442796	0.54808
	-0.441634	0.544834
	-0.44137	0.524294
	-0.438886	0.545469
	-0.438571	0.430217
	-0.437724	0.445309
	-0.437098	0.471541
	-0.436468	0.415204
	-0.435505	0.541262
	-0.432683	0.508443
	-0.432009	0.532216
	-0.431819	0.46649
	-0.431312	0.52898
	-0.431182	0.513387
	-0.429577	0.527353
	-0.428473	0.513994
	-0.428044	0.51894
	-0.427403	0.508307
	-0.426826	0.458426
	-0.426536	0.46458
	-0.426253	0.520365
	-0.426224	0.505259
	-0.422754	0.538773
	-0.421986	0.528092
	-0.420704	0.52381
	-0.418971	0.520874
	-0.41882	0.420232
	-0.418154	0.519619
	-0.416272	0.42547
	-0.416269	0.441035
	-0.414027	0.317559
	-0.411072	0.515785
	-0.40944	0.862842
	-0.409415	0.5313
	-0.40903	0.5157
	-0.407953	0.434674
	-0.406628	0.517741
	-0.405641	0.465389
	-0.399471	0.516299
	-0.398077	0.466936
	-0.395671	0.511125
	-0.395195	0.42517
	-0.392489	0.400616
	-0.392242	0.512963
	-0.392009	0.509111
	-0.390638	0.520058
	-0.38983	0.511642
	-0.388298	0.36937
	-0.388298	0.36937
	-0.388298	0.36937
	-0.388298	0.36937
	-0.388298	0.36937
	-0.387835	0.513148
	-0.387478	0.502229
	-0.386986	0.419678
	-0.386578	0.466094
	-0.386381	0.490205
	-0.385458	0.395961
	-0.384823	0.503871
	-0.38261	0.504399
	-0.380657	0.473711
	-0.380043	0.466189
	-0.379833	0.408097
	-0.378493	0.431476
	-0.377163	0.4869
	-0.377081	0.506428
	-0.374994	0.433174
	-0.373217	0.501858
	-0.37231	0.366452
	-0.37032	0.493944
	-0.36989	0.500777
	-0.369633	0.481602
	-0.369511	0.424336
	-0.368981	0.473151
	-0.368846	0.485653
	-0.368846	0.485653
	-0.366316	0.488285
	-0.365298	0.443909
	-0.364313	0.492056
	-0.363056	0.450598
	-0.362796	0.489154
	-0.362496	0.419021
	-0.362026	0.453864
	-0.361999	0.443477
	-0.361793	0.490826
	-0.360847	0.491636
	-0.360042	0.489065
	-0.357018	0.415366
	-0.355967	0.479032
	-0.355419	0.485032
	-0.353788	0.414718
	-0.352578	0.411504
	-0.35145	0.445164
	-0.348854	0.398872
	-0.347689	0.48094
	-0.347405	0.472814
	-0.347316	0.455352
	-0.346849	0.489683
	-0.346541	0.456222
	-0.346438	0.448526
	-0.346099	0.409909
	-0.345025	0.486313
	-0.344171	0.460827
	-0.343289	0.451171
	-0.341131	0.472487
	-0.339408	0.470824
	-0.337346	0.375734
	-0.337027	0.937233
	-0.335979	0.462181
	-0.334979	0.434714
	-0.332088	0.481861
	-0.330653	0.474379
	-0.329576	0.474417
	-0.328381	0.475942
	-0.327841	0.460998
	-0.32759	0.478038
	-0.326535	0.478546
	-0.325081	0.470319
	-0.324528	0.432704
	-0.323282	0.384794
	-0.318091	0.444604
	-0.317256	0.459926
	-0.31675	0.455094
	-0.315989	0.444195
	-0.314604	0.467216
	-0.31424	0.467548
	-0.313532	0.45626
	-0.313065	0.355687
	-0.313065	0.355687
	-0.313065	0.355687
	-0.313065	0.355687
	-0.312477	0.457511
	-0.311835	0.881333
	-0.3073	0.461558
	-0.306723	0.457148
	-0.306317	0.44252
	-0.306282	0.456097
	-0.304704	0.434455
	-0.304334	0.441205
	-0.303839	0.454007
	-0.303522	0.461159
	-0.303234	0.4455
	-0.30322	0.458781
	-0.302839	0.392941
	-0.299502	0.4472
	-0.29892	0.451702
	-0.298627	0.417148
	-0.298545	0.456194
	-0.298188	0.850358
	-0.298188	0.850358
	-0.29764	0.461065
	-0.297494	0.453965
	-0.297037	0.388562
	-0.293599	0.365231
	-0.291926	0.428014
	-0.289069	0.452036
	-0.288131	0.454603
	-0.286813	0.407494
	-0.286579	0.442892
	-0.286543	0.493782
	-0.28526	0.442593
	-0.285083	0.436411
	-0.283965	0.448374
	-0.283527	0.451598
	-0.282556	0.430546
	-0.28187	0.429814
	-0.280616	0.40456
	-0.280508	0.438475
	-0.280253	0.410118
	-0.280074	0.42331
	-0.278737	0.413743
	-0.277256	0.416097
	-0.276385	0.444167
	-0.276374	0.432638
	-0.276357	0.421311
	-0.276259	0.416254
	-0.276138	0.433935
	-0.27555	0.44046
	-0.275303	0.433495
	-0.275244	0.444756
	-0.272798	0.440799
	-0.271358	0.418807
	-0.270209	0.438473
	-0.269086	0.443204
	-0.268548	0.381674
	-0.268422	0.438162
	-0.267252	0.353293
	-0.266324	0.427428
	-0.265827	0.42453
	-0.265128	0.403708
	-0.264036	0.422156
	-0.263959	0.42709
	-0.263703	0.434183
	-0.262843	0.41954
	-0.262705	0.41508
	-0.262637	0.422766
	-0.262247	0.382538
	-0.262037	0.437753
	-0.261766	0.439221
	-0.261087	0.421486
	-0.259799	0.433379
	-0.259421	0.414762
	-0.25796	0.431772
	-0.257438	0.427868
	-0.256891	0.432285
	-0.253598	0.41084
	-0.253384	0.429797
	-0.253137	0.429172
	-0.252727	0.40229
	-0.252228	0.415343
	-0.251569	0.426189
	-0.247155	0.428651
	-0.244337	0.41663
	-0.243871	0.424155
	-0.243287	0.406386
	-0.240253	0.424445
	-0.240149	0.34866
	-0.23887	0.410384
	-0.238634	0.416395
	-0.238399	0.381213
	-0.238363	0.421624
	-0.237215	0.419602
	-0.234539	0.376691
	-0.230105	0.414972
	-0.228822	0.383511
	-0.228571	0.418106
	-0.228546	0.416375
	-0.227952	0.417609
	-0.227683	0.378655
	-0.224395	0.409776
	-0.223492	0.399138
	-0.223295	0.405814
	-0.223245	0.403388
	-0.222799	0.4096
	-0.222704	0.405468
	-0.221891	0.414727
	-0.221487	0.384846
	-0.220624	0.412096
	-0.219936	0.381149
	-0.218481	0.397515
	-0.216952	0.411361
	-0.215546	0.395776
	-0.215121	0.399832
	-0.214989	0.399928
	-0.213348	0.37078
	-0.213062	0.393358
	-0.212659	0.403079
	-0.21247	0.401583
	-0.212078	0.356371
	-0.21195	0.396511
	-0.210466	0.383815
	-0.210382	0.337276
	-0.210382	0.337276
	-0.209087	0.379765
	-0.208497	0.357165
	-0.207962	0.409112
	-0.205388	0.405428
	-0.205159	0.399978
	-0.205073	0.403737
	-0.20493	0.407068
	-0.202791	0.400104
	-0.202478	0.396864
	-0.200852	0.393375
	-0.200745	0.392353
	-0.200643	0.40227
	-0.200167	0.385317
	-0.199824	0.354398
	-0.198003	0.401167
	-0.196111	0.399655
	-0.192776	0.37011
	-0.192189	0.394353
	-0.191864	0.399855
	-0.191864	0.399855
	-0.19096	0.358622
	-0.190685	0.39725
	-0.189455	0.377176
	-0.189455	0.377176
	-0.189157	0.368336
	-0.188971	0.397613
	-0.188139	0.388154
	-0.18724	0.389347
	-0.186926	0.365591
	-0.185149	0.37375
	-0.185028	0.376185
	-0.184972	0.390625
	-0.183455	0.388401
	-0.183455	0.388401
	-0.182145	0.391472
	-0.181845	0.391545
	-0.180826	0.356376
	-0.180282	0.36671
	-0.179084	0.390334
	-0.178345	0.361237
	-0.17783	0.385902
	-0.177829	0.367648
	-0.177541	0.390911
	-0.176559	0.385759
	-0.176307	0.381048
	-0.175351	0.352053
	-0.175351	0.352053
	-0.174677	0.38691
	-0.172982	0.382681
	-0.171986	0.34396
	-0.171135	0.379554
	-0.169576	0.383004
	-0.167904	0.38478
	-0.167445	0.365801
	-0.166318	0.385493
	-0.166187	0.380499
	-0.165991	0.384216
	-0.165553	0.371698
	-0.164816	0.381962
	-0.163004	0.381668
	-0.163004	0.381668
	-0.162967	0.381691
	-0.162608	0.380194
	-0.162208	0.377632
	-0.162161	0.371826
	-0.161849	0.37022
	-0.160257	0.376022
	-0.159144	0.37863
	-0.158531	0.378186
	-0.158236	0.379181
	-0.157023	0.377478
	-0.156729	0.377502
	-0.155192	0.376757
	-0.154679	0.352629
	-0.154224	0.374712
	-0.154082	0.375191
	-0.153751	0.340781
	-0.151949	0.376022
	-0.151311	0.364833
	-0.15084	1.5682
	-0.149567	0.374711
	-0.149469	0.374723
	-0.149407	0.374375
	-0.148412	0.371608
	-0.147565	0.358561
	-0.147081	0.375064
	-0.14648	0.371414
	-0.145966	0.374533
	-0.144926	0.370293
	-0.143567	0.370786
	-0.143525	0.355494
	-0.141675	0.366304
	-0.141265	0.370011
	-0.140761	0.370639
	-0.139928	0.370944
	-0.13907	0.350285
	-0.138507	0.366639
	-0.13721	0.365365
	-0.135351	0.355253
	-0.134462	0.367939
	-0.134202	0.336711
	-0.133671	0.367303
	-0.130981	0.351649
	-0.130468	0.365427
	-0.130219	0.362617
	-0.130032	0.325705
	-0.129654	0.342725
	-0.128827	0.365588
	-0.128804	0.364294
	-0.128583	0.358812
	-0.128583	0.358812
	-0.128573	0.335075
	-0.128142	0.334817
	-0.128023	0.363199
	-0.127716	0.361257
	-0.125192	0.362005
	-0.124859	0.362605
	-0.123051	0.359329
	-0.121309	0.361072
	-0.120826	0.35451
	-0.120101	0.358097
	-0.119962	0.355597
	-0.119962	0.355597
	-0.119596	0.35695
	-0.118287	0.35615
	-0.117528	0.359228
	-0.117408	0.358153
	-0.117273	0.357555
	-0.11638	0.329193
	-0.11628	0.355938
	-0.116041	0.34155
	-0.114421	0.352481
	-0.114283	0.355811
	-0.114153	0.355069
	-0.11277	0.352766
	-0.111462	0.343284
	-0.110992	0.349614
	-0.10992	0.3516
	-0.109326	0.348
	-0.107602	0.352156
	-0.107053	0.350865
	-0.106207	0.341654
	-0.105694	0.350983
	-0.105513	0.339182
	-0.104816	0.328211
	-0.103132	0.344905
	-0.102884	0.347371
	-0.10284	0.347296
	-0.102678	0.347704
	-0.102536	0.3328
	-0.102194	0.347075
	-0.100528	0.35004
	-0.100528	0.35004
	-0.0987226	0.348612
	-0.0983575	0.349064
	-0.0976336	0.345774
	-0.0970938	0.347235
	-0.0966995	0.334046
	-0.0963404	0.332485
	-0.0959122	0.34812
	-0.0942212	0.34642
	-0.0937282	0.345252
	-0.0929461	0.369023
	-0.0916002	0.333781
	-0.0894028	0.344576
	-0.0891632	0.344265
	-0.0883991	0.341448
	-0.0883151	0.338896
	-0.0872574	0.338216
	-0.0870985	0.339696
	-0.0870734	0.341935
	-0.0861282	0.343142
	-0.0852205	0.333607
	-0.0843201	0.340897
	-0.0840719	0.332004
	-0.0835182	0.335577
	-0.0831195	0.340109
	-0.0827317	0.340472
	-0.082522	0.334794
	-0.082207	0.337647
	-0.0821414	0.33361
	-0.0810963	0.336601
	-0.0809653	0.340281
	-0.08055	0.337489
	-0.0790952	0.337925
	-0.0785972	0.334084
	-0.0785904	0.336641
	-0.078405	0.336015
	-0.078405	0.336015
	-0.0775176	0.33835
	-0.0768571	0.336042
	-0.0758709	0.337254
	-0.0758341	0.336359
	-0.0745533	0.331576
	-0.0739377	0.326166
	-0.0717556	0.326891
	-0.0712393	0.33454
	-0.0709346	0.331291
	-0.0707761	0.335165
	-0.070298	0.326799
	-0.0699361	0.332242
	-0.0691867	0.331764
	-0.0689	0.329696
	-0.0681334	0.33244
	-0.067225	0.333003
	-0.0646637	0.324847
	-0.0634614	0.330134
	-0.0629183	0.311618
	-0.0626687	0.330991
	-0.0626271	0.330677
	-0.0621519	0.327521
	-0.0615211	0.329578
	-0.0603635	0.318593
	-0.0601377	0.322548
	-0.058208	0.328673
	-0.0574988	0.324376
	-0.0574708	0.461056
	-0.0572611	0.326383
	-0.0572343	0.327959
	-0.0572309	0.327778
	-0.0569177	0.32746
	-0.0565302	0.460845
	-0.0559758	0.327412
	-0.0554829	0.326986
	-0.0547192	0.32514
	-0.0544775	0.327117
	-0.0528277	0.32156
	-0.0509406	0.324734
	-0.0507921	0.32248
	-0.0507154	0.323721
	-0.0496165	0.323413
	-0.0459877	0.322441
	-0.0456739	0.322662
	-0.0450631	0.321532
	-0.0439479	0.320363
	-0.0436119	0.321166
	-0.0406836	0.310466
	-0.038589	0.31895
	-0.0379163	0.31747
	-0.0367629	0.317648
	-0.0355221	0.317703
	-0.0347459	0.309411
	-0.0343552	0.314815
	-0.0334866	0.316741
	-0.0324229	0.314979
	-0.0320521	0.314268
	-0.0319936	0.309958
	-0.0311657	0.312899
	-0.0311597	0.315578
	-0.0299624	0.314224
	-0.0295195	0.31484
	-0.028948	0.313599
	-0.0282694	0.311005
	-0.0281717	0.314418
	-0.0281038	0.314094
	-0.0279698	0.313124
	-0.0279698	0.313124
	-0.0264875	0.313436
	-0.0257267	0.309926
	-0.0251109	0.312151
	-0.024831	0.308014
	-0.0244007	0.311852
	-0.0243612	0.311978
	-0.0240008	0.306993
	-0.0239921	0.312038
	-0.0234988	0.312091
	-0.0233838	0.312113
	-0.0231241	0.306756
	-0.018644	0.30864
	-0.018644	0.30864
	-0.0181061	0.30951
	-0.0179815	0.309104
	-0.0177516	0.309354
	-0.016463	0.308544
	-0.0132691	0.307163
	-0.0132327	0.307209
	-0.0130615	0.304462
	-0.0129527	0.307079
	-0.0129527	0.307079
	-0.0128908	0.306879
	-0.0126402	0.306737
	-0.0092914	0.305269
	-0.0092635	0.303395
	-0.0078565	0.30413
	-0.0078565	0.30413
	-0.0077595	0.304604
	-0.0077346	0.304505
	-0.0069804	0.303856
	-0.0047816	0.302713
	-0.0039167	0.302863
	-0.0028398	0.302079
	-0.0015739	0.301508
	-0.0014414	0.301558
	4.7303e-05	0.301052
	4.7303e-05	0.301052
	0.00034815	0.301172
	0.00116285	0.301566
	0.00137268	0.30167
	0.00244561	0.301987
	0.00270386	0.302289
	0.0030368	0.302401
	0.00338367	0.302555
	0.00368815	0.302716
	0.00397967	0.302455
	0.00480965	0.303113
	0.0049296	0.302037
	0.0049296	0.302037
	0.00577971	0.302394
	0.00587166	0.303749
	0.00629145	0.3038
	0.00858889	0.30485
	0.0089596	0.305019
	0.00908632	0.305211
	0.00927802	0.304823
	0.0100594	0.30558
	0.0101941	0.305567
	0.0103682	0.30462
	0.0104797	0.305702
	0.0106587	0.305835
	0.0122921	0.306109
	0.01272	0.306903
	0.0132321	0.306899
	0.0134621	0.307299
	0.013601	0.307409
	0.013601	0.307409
	0.0147083	0.307549
	0.0150172	0.307381
	0.0161693	0.308581
	0.0162198	0.308578
	0.0168579	0.30687
	0.0168788	0.308791
	0.017421	0.308385
	0.0175136	0.308976
	0.0180254	0.309355
	0.0183725	0.430314
	0.018393	0.309538
	0.0188385	0.304175
	0.0188385	0.304175
	0.0188385	0.304175
	0.0188385	0.304175
	0.0188385	0.304175
	0.0188385	0.304175
	0.0188385	0.304175
	0.0188385	0.304175
	0.0188385	0.304175
	0.0190127	0.309366
	0.0191428	0.309354
	0.0191428	0.309354
	0.0194093	0.307224
	0.0195607	0.308348
	0.0197866	0.309726
	0.0200526	0.309775
	0.0208722	0.309856
	0.0217313	0.3104
	0.0219932	0.310206
	0.022882	0.311599
	0.0233294	0.311394
	0.0238891	0.307323
	0.0238985	0.306716
	0.0239465	1.54511
	0.0271323	0.313187
	0.0298162	0.31463
	0.0306336	0.31419
	0.0307331	0.312488
	0.0309501	0.314519
	0.0319721	0.31575
	0.0331186	0.311618
	0.0333536	0.314644
	0.0340036	0.316541
	0.0347293	0.316076
	0.0351069	0.314836
	0.0354662	0.317385
	0.0356232	0.317913
	0.03598	0.317731
	0.0362777	0.317568
	0.0371111	0.318662
	0.0371918	0.432457
	0.0375745	0.318009
	0.0384193	0.319084
	0.0384211	0.317928
	0.0384938	0.318584
	0.0389769	0.318211
	0.039051	0.319623
	0.0401976	0.317825
	0.0403043	0.320025
	0.0421707	0.313562
	0.0421849	0.319803
	0.0423114	0.319673
	0.0423915	0.31978
	0.044568	0.320911
	0.0446542	0.309994
	0.0455661	0.527682
	0.0460774	0.312773
	0.0462742	0.321739
	0.0471798	0.323047
	0.0474598	0.323543
	0.0479724	0.323441
	0.0481808	0.322601
	0.0485063	0.319134
	0.0496615	0.32373
	0.0535174	0.324909
	0.054128	0.326573
	0.0550281	0.324385
	0.0551442	0.327541
	0.0566661	0.327578
	0.0566661	0.327578
	0.0566818	0.325551
	0.0568425	0.328348
	0.0593766	0.328342
	0.0600012	0.328477
	0.0601624	0.327586
	0.0601624	0.327586
	0.0604854	0.327211
	0.0607532	0.329255
	0.0609142	0.324351
	0.0613185	0.329321
	0.061624	0.329279
	0.062561	0.330275
	0.0642006	0.330702
	0.0662686	0.332266
	0.0677158	0.312435
	0.0677158	0.312435
	0.0677158	0.312435
	0.0677867	0.327923
	0.0678114	0.330674
	0.0683235	0.331943
	0.0685365	0.334122
	0.0688141	0.334181
	0.072729	0.335126
	0.072729	0.335126
	0.0727311	0.335679
	0.0732807	0.324506
	0.0735406	0.336775
	0.0750849	0.325983
	0.076181	0.327098
	0.0763302	0.330827
	0.0770061	0.334016
	0.0771423	0.338033
	0.0780834	0.314205
	0.0780834	0.314205
	0.0780834	0.314205
	0.0783246	0.33735
	0.0786285	0.334133
	0.0789506	0.338404
	0.0792932	0.337966
	0.0809497	0.337847
	0.0814615	0.334755
	0.0815582	0.340206
	0.0817073	0.33722
	0.0817568	0.335977
	0.0827859	0.335561
	0.0843279	0.341542
	0.0872442	0.340859
	0.0875156	0.334577
	0.0902626	0.341071
	0.0903485	0.337422
	0.0905623	0.326909
	0.0913009	0.33901
	0.0960864	0.347538
	0.0968224	0.341607
	0.0970349	0.345078
	0.0984803	0.34842
	0.0987404	0.347066
	0.098818	0.348323
	0.100194	0.338321
	0.10072	0.344042
	0.100852	0.350283
	0.10267	0.344846
	0.102672	0.348977
	0.103145	0.3479
	0.105131	0.351733
	0.105718	0.338951
	0.105808	0.344669
	0.106519	0.352921
	0.106711	0.331844
	0.106933	0.345534
	0.107456	0.343274
	0.107915	0.340384
	0.10817	0.341616
	0.108481	0.331815
	0.108945	0.352013
	0.108982	0.539209
	0.111284	0.348568
	0.114131	0.345332
	0.11487	0.352374
	0.115493	0.329065
	0.117148	0.354904
	0.11735	0.345347
	0.117583	0.357707
	0.117934	0.353567
	0.117934	0.353567
	0.120208	0.353329
	0.121055	0.348113
	0.123004	0.362139
	0.123166	0.346562
	0.124852	0.352397
	0.125897	0.34382
	0.128512	0.326647
	0.129006	0.365059
	0.130454	0.342302
	0.130767	0.364229
	0.130876	0.365929
	0.131575	0.365893
	0.132906	0.365703
	0.133323	0.343487
	0.134341	0.358083
	0.134885	0.366133
	0.135007	0.360656
	0.135114	0.354665
	0.135145	0.367508
	0.135892	0.340487
	0.136879	0.35753
	0.138164	0.366636
	0.138645	0.365528
	0.139209	0.342858
	0.139518	0.350026
	0.139686	0.366359
	0.140808	0.331015
	0.140954	0.359539
	0.144951	0.357142
	0.145185	0.360938
	0.147149	0.356887
	0.148639	0.343249
	0.148696	0.372772
	0.149473	0.326549
	0.149473	0.326549
	0.149975	0.374763
	0.150529	0.373507
	0.150897	0.331392
	0.150954	0.366533
	0.151709	0.360676
	0.151761	0.36293
	0.152114	0.37367
	0.153282	0.372644
	0.153548	0.37581
	0.154071	0.377858
	0.15455	0.355803
	0.156512	0.375919
	0.157543	0.370087
	0.158368	0.371642
	0.159377	0.380556
	0.160234	0.381644
	0.160889	0.379243
	0.161474	0.383144
	0.163	0.381767
	0.165595	0.578185
	0.167139	0.577393
	0.167953	0.383259
	0.168102	0.380727
	0.168872	0.382765
	0.168971	0.353757
	0.169615	0.349994
	0.169672	0.362373
	0.169785	0.336528
	0.170698	0.382459
	0.170698	0.382459
	0.172356	0.342633
	0.172356	0.342633
	0.174372	0.388724
	0.175243	0.380158
	0.176024	0.388309
	0.176165	0.365885
	0.176492	0.385758
	0.176937	0.384414
	0.176964	0.387663
	0.177177	0.38477
	0.177186	0.390549
	0.178117	0.383487
	0.178775	0.388271
	0.178878	0.38573
	0.179075	0.387367
	0.17941	0.35217
	0.180319	0.38678
	0.180766	0.33204
	0.180766	0.33204
	0.180766	0.33204
	0.180766	0.33204
	0.180884	0.383577
	0.181206	0.355051
	0.182218	0.385692
	0.18293	0.388732
	0.185606	0.394872
	0.187474	0.35253
	0.187602	0.395438
	0.187603	0.357029
	0.188015	0.387784
	0.188833	0.367831
	0.190219	0.389516
	0.19071	0.349714
	0.191209	0.394629
	0.191509	0.395533
	0.191509	0.395533
	0.191919	0.381288
	0.195278	0.384323
	0.195307	0.354017
	0.19667	0.371882
	0.196679	0.36497
	0.19668	0.334849
	0.196812	0.355311
	0.199685	0.400608
	0.199867	0.37872
	0.20019	0.40079
	0.20037	0.403545
	0.20037	0.401351
	0.202023	0.404326
	0.202118	0.405148
	0.202472	0.395128
	0.202714	0.396763
	0.203152	0.403785
	0.204236	0.360837
	0.204428	0.382581
	0.204942	0.402655
	0.206624	0.404403
	0.206853	0.407281
	0.207313	0.399606
	0.207992	0.387071
	0.209058	0.402749
	0.209312	0.391738
	0.210734	0.360537
	0.212653	0.337679
	0.213308	0.406259
	0.214525	0.36266
	0.216032	0.430983
	0.216393	0.40288
	0.217509	0.407031
	0.219422	0.41085
	0.220177	0.379208
	0.224329	0.403475
	0.225278	0.401811
	0.225498	0.418541
	0.225857	0.40633
	0.228208	0.371969
	0.228821	0.388992
	0.230178	0.391726
	0.230196	0.414023
	0.232297	0.420882
	0.232883	0.410134
	0.233182	0.417928
	0.234456	0.361448
	0.234541	0.415927
	0.236488	0.393553
	0.236635	0.424828
	0.239428	0.389102
	0.241515	0.425872
	0.243147	0.428671
	0.243234	0.424563
	0.247614	0.330881
	0.248428	0.429149
	0.249895	0.419377
	0.25057	0.415228
	0.25244	0.427937
	0.25245	0.426339
	0.254243	0.431291
	0.25453	0.410433
	0.255919	0.409702
	0.256755	0.379968
	0.258114	0.428423
	0.258114	0.428423
	0.258571	0.396663
	0.259823	0.417553
	0.260567	0.357147
	0.260884	0.434735
	0.262813	0.438688
	0.26476	0.438191
	0.267433	0.422923
	0.26973	0.438581
	0.271349	0.438774
	0.272359	0.431756
	0.275933	0.414627
	0.276101	0.398066
	0.276895	0.448598
	0.276965	0.367221
	0.277377	0.444795
	0.277539	0.377766
	0.279714	0.439691
	0.28419	0.448133
	0.290716	0.396237
	0.294252	0.407639
	0.294493	0.427315
	0.295797	0.419967
	0.296559	0.455911
	0.296722	0.428985
	0.297742	0.439611
	0.299371	0.451884
	0.301576	0.441873
	0.301917	0.463343
	0.303451	0.409338
	0.304071	0.455722
	0.304178	0.459036
	0.305628	0.458087
	0.30711	0.450209
	0.308944	0.450133
	0.310019	0.418763
	0.31003	0.442086
	0.310339	0.437082
	0.313381	0.430067
	0.313913	0.438152
	0.316062	0.470233
	0.316716	0.46577
	0.317019	0.424477
	0.320827	0.457833
	0.320827	0.457833
	0.321441	0.452761
	0.322933	0.473607
	0.326278	0.451192
	0.326879	0.476688
	0.326974	0.462961
	0.327966	0.419817
	0.328524	0.419822
	0.329014	0.472283
	0.332842	0.457089
	0.332902	0.474142
	0.333012	0.41184
	0.333681	0.468591
	0.33534	0.461239
	0.335607	0.479556
	0.337178	0.427766
	0.337303	0.434186
	0.337403	0.431151
	0.341183	0.471602
	0.341526	0.477654
	0.341974	0.446728
	0.342028	0.458848
	0.343993	0.467916
	0.344814	0.478323
	0.346091	0.479031
	0.346157	0.466106
	0.346212	0.423422
	0.353435	0.489712
	0.353452	0.486279
	0.35348	0.478346
	0.354112	0.485374
	0.355573	0.474756
	0.355987	0.478421
	0.356066	0.399246
	0.356174	0.443501
	0.357353	0.470872
	0.363618	0.498232
	0.364736	0.482254
	0.365878	0.488277
	0.367778	0.496603
	0.368281	0.412177
	0.37146	0.457558
	0.372989	1.47751
	0.373192	0.48921
	0.374027	0.491102
	0.375072	0.446759
	0.377235	0.493199
	0.38141	0.496433
	0.381492	0.49921
	0.382086	0.486574
	0.385276	0.502656
	0.385555	0.485243
	0.386718	0.491586
	0.389292	0.468431
	0.390221	0.503237
	0.391976	0.517002
	0.393693	0.433378
	0.394902	0.487873
	0.395446	0.453722
	0.396345	0.471502
	0.397579	0.465137
	0.398207	0.508877
	0.398892	0.506604
	0.399449	0.464511
	0.400462	0.520781
	0.401029	0.489951
	0.403769	0.515948
	0.403974	0.486421
	0.406723	0.522236
	0.407683	0.430135
	0.408316	0.392824
	0.408317	0.382833
	0.410057	0.482691
	0.411799	0.525345
	0.413367	0.44233
	0.413367	0.44233
	0.413367	0.44233
	0.414688	0.525762
	0.415315	0.503908
	0.416811	0.528455
	0.417545	0.525695
	0.417973	0.470881
	0.418494	0.527524
	0.419034	0.439407
	0.419721	0.498207
	0.419885	0.467755
	0.420093	0.455867
	0.42149	0.511022
	0.42149	0.511022
	0.422215	0.470019
	0.423439	0.495711
	0.424138	0.53035
	0.4257	0.457825
	0.428975	0.434887
	0.433181	0.539939
	0.433549	0.536837
	0.434242	0.532064
	0.434774	0.507275
	0.435372	0.474931
	0.436704	0.473901
	0.437281	0.534608
	0.437781	0.516145
	0.438069	0.528918
	0.438619	0.52089
	0.440391	0.539989
	0.440825	0.535623
	0.441567	0.476626
	0.444198	0.492709
	0.446339	0.535277
	0.446746	0.525731
	0.446824	0.499406
	0.449775	0.380629
	0.449775	0.380629
	0.449775	0.380629
	0.449775	0.380629
	0.450253	0.530334
	0.451715	0.547946
	0.452993	0.521957
	0.453442	0.438537
	0.455141	0.533795
	0.457155	0.495195
	0.457983	0.547033
	0.4615	0.454312
	0.463663	0.538935
	0.463884	0.502743
	0.4655	0.528942
	0.46647	0.530464
	0.468419	0.462604
	0.468602	0.47299
	0.469366	0.408964
	0.470538	0.51023
	0.47074	0.555301
	0.471401	0.384601
	0.473018	0.532389
	0.473041	0.553206
	0.473602	0.537723
	0.474203	0.532992
	0.476791	0.497037
	0.477472	0.563316
	0.478581	0.489367
	0.479299	0.538306
	0.481045	0.55599
	0.481398	0.556718
	0.483375	0.427125
	0.483422	0.532813
	0.484121	0.570163
	0.484403	0.54417
	0.491012	0.572516
	0.491247	0.547278
	0.492032	0.474088
	0.49278	0.57383
	0.492956	0.521903
	0.493757	0.537864
	0.494787	0.524857
	0.495112	0.575153
	0.495378	0.575019
	0.495641	0.437871
	0.496287	0.576146
	0.500025	0.444911
	0.500489	0.570357
	0.501497	0.449662
	0.502113	0.570436
	0.504373	0.57951
	0.505234	0.575029
	0.505566	0.486418
	0.505931	0.563214
	0.50838	0.564039
	0.508404	0.443408
	0.508449	0.528984
	0.510131	0.582095
	0.510562	0.467286
	0.514042	0.587714
	0.514114	0.543961
	0.514143	0.43582
	0.514333	0.586581
	0.5156	0.569127
	0.516126	0.589456
	0.516285	0.592762
	0.51656	0.433763
	0.5171	0.420129
	0.517274	0.532289
	0.517338	0.546293
	0.523652	0.604911
	0.523991	0.558074
	0.528274	0.565237
	0.530189	0.568258
	0.532557	0.561052
	0.534443	0.5826
	0.536845	0.598321
	0.540505	0.50581
	0.540874	0.595706
	0.541473	0.428313
	0.541473	0.428313
	0.541473	0.428313
	0.541482	0.428316
	0.541938	0.542794
	0.543672	0.473677
	0.544592	0.491483
	0.547334	0.524068
	0.547571	0.567278
	0.548309	0.610476
	0.554592	0.592489
	0.555249	0.554032
	0.562712	0.585808
	0.565412	0.618303
	0.566808	0.502827
	0.56863	0.624721
	0.569468	0.611644
	0.569523	0.559938
	0.572286	0.623352
	0.574226	0.472588
	0.575405	0.526748
	0.57753	0.511101
	0.578302	0.593365
	0.579931	0.546631
	0.580896	0.601445
	0.582067	0.568463
	0.583738	0.478399
	0.584712	0.537654
	0.585088	0.591856
	0.588076	0.60283
	0.589684	0.568288
	0.590649	0.631161
	0.592568	0.474713
	0.593466	0.583552
	0.593729	0.644986
	0.594931	0.607195
	0.595038	0.588133
	0.596176	0.637892
	0.597881	0.638375
	0.598754	0.618148
	0.600718	0.444393
	0.601194	0.630119
	0.605087	0.562115
	0.605162	0.62984
	0.608343	0.602345
	0.611226	0.640195
	0.611703	0.410389
	0.613313	0.616362
	0.61442	0.442177
	0.616622	0.63746
	0.618792	0.594047
	0.618919	0.65194
	0.623576	0.630719
	0.624586	0.654382
	0.626785	0.629298
	0.627707	0.413324
	0.631913	0.613035
	0.635193	0.649748
	0.63558	0.50027
	0.635657	0.567443
	0.639375	0.641953
	0.644093	0.598412
	0.645417	0.555399
	0.64599	0.481706
	0.646279	0.645844
	0.649492	0.619625
	0.651155	0.491969
	0.652653	0.417892
	0.654202	0.624486
	0.659416	0.653144
	0.6634	0.530095
	0.671176	0.588144
	0.674836	0.668598
	0.677731	0.554216
	0.682611	0.627222
	0.683534	0.542129
	0.688853	0.703328
	0.688853	0.703328
	0.693914	0.4956
	0.695324	0.695289
	0.695333	0.538319
	0.69625	0.692929
	0.700141	0.633253
	0.703401	0.472983
	0.703401	0.472983
	0.703401	0.472983
	0.703401	0.472983
	0.703401	0.472983
	0.703401	0.472983
	0.703401	0.472983
	0.703421	0.472989
	0.705313	0.589698
	0.709992	0.66867
	0.709992	0.66867
	0.713335	0.654485
	0.715177	0.568368
	0.718755	0.608517
	0.721407	0.627638
	0.725441	0.644293
	0.729266	0.689195
	0.731264	0.569784
	0.738529	0.59655
	0.739378	0.512035
	0.743953	0.67393
	0.751907	0.56514
	0.754723	0.486397
	0.755287	0.50518
	0.755731	0.669434
	0.758131	0.600785
	0.759876	0.484809
	0.759876	0.484809
	0.759876	0.484809
	0.762185	0.486917
	0.766087	0.634036
	0.766349	0.737303
	0.768463	0.765269
	0.768771	0.62403
	0.774061	0.739972
	0.775765	0.539197
	0.777037	0.620174
	0.785615	0.761436
	0.78819	0.680605
	0.78819	0.680605
	0.789635	0.442754
	0.790901	0.737905
	0.797835	0.621542
	0.798126	0.676629
	0.803685	0.61315
	0.81291	0.779072
	0.819406	0.718721
	0.820091	0.704185
	0.82143	0.503567
	0.82143	0.503567
	0.82143	0.503567
	0.82143	0.503567
	0.82143	0.503567
	0.828801	0.765738
	0.829965	0.784588
	0.830734	0.777277
	0.831405	0.783275
	0.83648	0.509691
	0.83648	0.509691
	0.83648	0.509691
	0.841633	0.507531
	0.842366	0.673545
	0.847489	0.653668
	0.847651	0.799383
	0.847999	0.617514
	0.848305	0.610729
	0.848577	0.717608
	0.849597	0.684513
	0.851499	0.758647
	0.861288	0.557633
	0.861994	0.606459
	0.866735	0.800611
	0.872375	0.794965
	0.872375	0.794965
	0.872986	0.81688
	0.87664	0.68629
	0.880591	0.702435
	0.881062	0.517552
	0.884334	0.821211
	0.888638	0.708627
	0.891535	0.653052
	0.893144	0.822729
	0.899201	0.797086
	0.900379	0.771307
	0.900878	0.524122
	0.904327	0.805043
	0.904365	0.835203
	0.90548	0.825228
	0.906898	0.819817
	0.913676	0.638707
	0.915434	0.840087
	0.917752	0.735155
	0.919121	0.828942
	0.923397	0.719643
	0.925971	0.821333
	0.926171	0.84571
	0.926357	0.83962
	0.926996	0.789427
	0.927196	0.843546
	0.930533	0.812385
	0.934036	0.587373
	0.939038	0.698852
	0.939714	0.802974
	0.939867	0.707295
	0.943614	0.851106
	0.949562	0.721102
	0.955326	0.757539
	0.956923	0.788447
	0.962315	0.724611
	0.966429	0.583206
	0.972354	0.603523
	0.975333	0.717569
	0.975728	0.802468
	0.983126	0.584766
	0.992809	0.778039
	0.993126	0.68323
	0.997156	0.711093
	0.998192	0.810855
	0.998284	0.591873
	0.99898	0.588854
	0.999443	0.786869
	1.00002	0.694007
	1.00186	0.743894
	1.00356	0.55298
	1.00356	0.55298
	1.00356	0.55298
	1.00356	0.55298
	1.00747	0.870808
	1.00964	0.660409
	1.01476	0.553556
	1.02115	0.68413
	1.02196	0.874576
	1.02291	0.616965
	1.02319	0.797519
	1.0312	0.778007
	1.03175	0.88575
	1.03474	0.485635
	1.03474	0.485635
	1.04194	0.771641
	1.04218	0.7133
	1.04476	0.80195
	1.04868	0.671783
	1.05035	0.794035
	1.05596	0.843746
	1.06368	0.717854
	1.06875	0.84498
	1.0704	0.889045
	1.07326	0.876573
	1.07334	0.859537
	1.07965	0.768424
	1.08341	0.804749
	1.08498	0.625173
	1.09043	0.851594
	1.0927	0.936036
	1.09485	0.865585
	1.09494	0.922604
	1.09651	0.576113
	1.09651	0.576113
	1.09651	0.576113
	1.09896	0.786249
	1.10163	0.763952
	1.10421	0.901437
	1.11183	0.763208
	1.11271	0.937486
	1.11609	0.853707
	1.1176	0.871011
	1.12351	0.893332
	1.13189	0.78165
	1.13873	0.896599
	1.1448	0.85234
	1.14488	0.601463
	1.14965	0.835306
	1.15099	0.689315
	1.15524	0.600241
	1.15575	0.645829
	1.15576	0.592346
	1.15576	0.581642
	1.15601	0.808932
	1.16352	0.880532
	1.16411	0.804179
	1.17639	0.786917
	1.17834	0.746181
	1.17834	0.746181
	1.18105	1.01178
	1.19787	0.91809
	1.20817	0.722613
	1.21482	0.975922
	1.21501	0.59682
	1.21683	0.760371
	1.22061	0.776489
	1.22245	0.661384
	1.22689	0.875878
	1.22902	0.933193
	1.22956	0.847797
	1.23181	0.984187
	1.23558	0.621514
	1.24833	0.88759
	1.256	0.792159
	1.25844	0.620132
	1.25844	0.620132
	1.25844	0.620132
	1.2655	0.774007
	1.27586	1.04905
	1.27586	1.04905
	1.27699	0.72434
	1.27966	0.675805
	1.28515	0.718452
	1.29057	1.0037
	1.29101	0.7845
	1.29186	0.773997
	1.30369	0.739953
	1.30735	0.936831
	1.30742	0.646453
	1.31769	0.622654
	1.35119	0.926268
	1.36294	0.764764
	1.36622	0.73436
	1.36667	0.663027
	1.37049	0.818425
	1.37725	0.698114
	1.37978	0.85991
	1.38095	1.1244
	1.38239	0.856137
	1.38239	0.856137
	1.3854	0.981363
	1.38573	0.668981
	1.39337	1.03522
	1.39356	0.75026
	1.40334	0.934343
	1.40338	1.05014
	1.40498	0.871778
	1.40513	0.902398
	1.41244	0.87346
	1.42136	0.660189
	1.42334	1.03369
	1.42748	0.770304
	1.43495	0.780444
	1.45491	0.632258
	1.45973	0.690318
	1.46166	1.07217
	1.46251	0.764367
	1.46521	0.807043
	1.46527	0.916487
	1.46586	0.829838
	1.46842	0.882387
	1.46842	0.882387
	1.46935	0.691143
	1.48353	1.09984
	1.48482	0.65297
	1.48717	0.998981
	1.48881	0.779225
	1.51889	0.871972
	1.53349	0.838351
	1.54553	0.986965
	1.54736	0.837733
	1.55411	0.833337
	1.55639	1.0481
	1.5686	1.17247
	1.56957	0.958943
	1.57072	1.07328
	1.57429	0.842587
	1.57487	1.08145
	1.57505	0.697479
	1.58523	0.65632
	1.59273	0.862768
	1.59647	0.907503
	1.59996	0.988078
	1.60008	0.962187
	1.60073	0.727826
	1.60959	0.901173
	1.6117	0.573032
	1.61535	0.963374
	1.62563	0.973615
	1.63181	0.885246
	1.63594	0.914929
	1.63898	1.05771
	1.64815	0.797757
	1.65605	0.87462
	1.65749	0.800882
	1.69452	1.13267
	1.69542	0.904326
	1.69542	0.904326
[truncated: 94 more rows]

## Sheet: Fig. 8
Fig. 8
Fig. 8b
Control	0.978137	0.827973	0.807289	0.986642	0.841156	1.0159	0.877186	0.899635	0.840947	1.17751	1.15467	1.20836	1.23052	1.15408
C9-miR	0.464898	0.595679	0.37082	0.556207	0.556196	0.469465	0.671919	0.397814	0.555093	0.493029	0.335706	0.616926	0.472697	0.562705	0.658063	0.398266
Fig. 8d
Control	81	70	76	84	86
C9-miR	46	57	30	37	56
Fig. 8e
Control	14.1062	13.2018	14.2417	11.3935	15.656
C9-miR	10.7789	8.4995	7.28543	7.59533	7.75043

## Sheet: Fig. S2 
Fig. S2
Fig. S2a
Control	29	21	39	38	28	24	37	29	33	25
C9-miR	25	29	27	28	29	28	27	25	20	21
Fig. S2b
Control	0	0	0	0
C9-miR	46	24	29	42
C9-rescue	0	0	0	0

## Sheet: Fig. S4
Fig. S4
Fig. S4b
Control	Normal (%)	Malformed (%)	Dead (%)		sample size (n)
Non injected	100	0	0		75
p3s	88	10	2		75
p91s	80	20	0		75
C9-miR	Normal (%)	Malformed (%)	Dead (%)
Non injected	96	4	0		75
p3s	86	14	0		75
p91s	56	42	2		75
